# Supplementary material for: Reduced decay-accelerating factor expression promotes complement-mediated cystogenesis in murine ADPKD
Source: JCI Insight. 2024 May 23;9(12):e175220. doi: 10.1172/jci.insight.175220 (PMC11383362; doi:10.1172/jci.insight.175220)
Supplement: Supporting data values [file jciinsight-9-175220-s156.xlsx]

## Sheet: Fig 1C
C3b			DAF			CD59			MAC
WT	Pkd1-/-		WT	Pkd1-/-		WT	Pkd1-/-		WT	Pkd1-/-
834.128	1171.88		0.884599	0.5767		1.32495	1.02231		1.70315	1.7387
946.471	1105.62		1.12646	0.858601		1.31169	1.00172		1.73074	1.71589
942.05	1208.81		1.39771	0.801388		1.66845	0.978705		1.77682	1.61027
1025.06	1185.47		1.29433	0.714193		1.6393	0.959839		1.80747	1.52046
975.162	1198.11		1.44944	0.980212		1.72687	0.947929		1.27353	1.79576
727.874	1198.98		1.37138	0.889128		1.71436	0.974292		1.79472	1.82502
879.062	1273.03		1.52305	0.834707		1.33764	0.922912		1.93264	1.75049
866.246	1546.84		1.43856	0.500256		1.55003	0.947836		1.87085	1.81139
943.666	1245.5		1.45921	0.700249		1.58231	0.927309		1.66283	1.91416
960.093	1221.75		1.48313	0.935123		1.55511	0.849847		1.56341	1.72877
1005.33	1095.11		1.24188	0.948176		1.56378	0.785381		1.30724	1.87571
1148.15	1966.49		1.16437	0.704168		1.65378	0.804342		1.77751	1.93348
1054.7	1011.71		0.772826			1.50293	0.808902		1.81925	1.85305
992.287	1145.03		0.803301			1.41865	0.762578		1.72519	1.77254
1014.63	1169.78		0.975638			1.43872	0.832205		2.012	2.05719
1051.44	1214.46		0.987222			1.68372	0.844676		1.8922	2.31045
914.343	1184.56		0.939357			1.49065	0.786802		1.87295	2.14956
857.095			0.733142			1.52697	0.871301		1.86415	1.7857
746.724			0.917478			1.58234	0.797708		1.85862	2.07341
644.493			0.734122			1.52468	0.812965		1.35582	1.78451
774.373			1.08703			1.62971	0.889718		1.48077	1.70872
684.915			0.940442			1.54157	0.876656		1.47724	1.90993
500.841			0.922415			1.51147	0.845082		1.47838	1.97483
761.38			0.955809			1.47405	0.782756		1.68397	2.0024
836.911			1.08764			1.40127	0.929911		1.42415	2.03149
752.77			0.882815			1.60706	0.905513		1.60428	1.89315
775.824			1.06467			0.995518	0.940417		1.54065	1.99884
			1.50452			1.03687	0.95646		1.42789	1.92826
			1.22129			1.11141	0.853257		1.73753	2.13024
			1.03047			0.889514	0.834788		1.75144	1.79277
						0.821303	0.861744		1.67986	1.87488
						1.27658	0.824256		1.6703	2.08846
						1.25484	0.823558		1.50367	2.02349
						1.28047	0.936537		1.69031	1.97472
						1.16023	0.993262		1.63327	1.87394
						1.20739	1.02193		1.65688	1.67958
						1.16589	1.09026			1.75284
						1.32771	1.08364			1.78564
						1.32995	0.975926			1.8112
						1.12517	1.14339			1.8681
						1.10064	0.948838			1.73975
						1.18424	1.21914			1.70834
						1.26059	0.998995			1.9317
						1.27466	0.976944			1.94557
						1.19713	0.823614
						1.18915	1.03969
						1.235	1.03178
						1.29761	1.04763
						1.32171	0.920774
							1.12152
							0.961438
							1.00205
							1.02011
							0.907135
							0.968035
							1.05196
							1.08166
							1.32801
							1.17162
							1.37126
							0.935659
							0.970489
							0.857615
							0.932436

## Sheet: Fig 2A_2B_2C
2A
C3			C5			CfB			CfH			Crry			C3aR			C5ar1			Daf			Cd59
WT	Pkd1-/-		WT	Pkd1-/-		WT	Pkd1-/-		WT	Pkd1-/-		WT	Pkd1-/-		WT	Pkd1-/-		WT	Pkd1-/-		WT	Pkd1-/-		WT	Pkd1-/-
1.85451	27.4233		2.50394	1.42512		0.939534	2.04733		0.554299	1.92803		1.02035	0.715926		0.556877	2.75439		1.05533	10.4294		1.16191	0.516859		0.813743	0.452204
1.78514	12.3767		0.381353	4.41151		0.813532	2.97451		1.58273	0.843092		1.26438	0.724508		1.49422	4.00507		1.06608	12.318		0.695684	0.081689		1.45826	0.384992
0.008981	10.319		0.903875	4.57424		0.197786	2.26595		0.9023	0.670682		0.686157	0.547387		0.682627	1.71326		1.78673	10.7006		0.56838	0.372724		0.737161	0.366954
0.351365	24.2933		0.210836	3.0661		2.04915			0.960668	1.19476		1.02911	0.535885		1.26628	1.42904		0.091853	5.5436		1.57402	0.443962		0.990834	0.595658
2B
C3			C5			CfB			CfH			Crry			C3aR			C5ar1			Daf			Cd59
WT	Pkd1KO		WT	Pkd1KO		WT	Pkd1KO		WT	Pkd1KO		WT	Pkd1KO		WT	Pkd1KO		WT	Pkd1KO		WT	Pkd1KO		WT	Pkd1KO
0.967876	3.09484		1.88652	2.29889		1.12933	1.67466		1.19907	0.122241		1.35423	0.586926		1.05676	1.26366		0.899438	2.20193		1.01459	0.432729		0.934654	0.667857
1.0304	2.77358		0.658043	2.17031		1.106	1.61282		0.422471	0.056478		1.22543	0.257612		0.971542	1.20857		1.21382	1.31497		1.03364	0.416954		0.978035	0.621445
1.00172	2.73849		0.455439	2.02325		0.764669	1.23677		1.37846	0.069433		0.697148	0.529308		0.971703	1.17108		0.886742	2.18657		0.951773	0.391621		1.08731	0.695576
												0.723192	0.294396
2C
DAF				CD59
Iso	WT	Pkd1KO		Iso	WT	Pkd1KO
352	921	548		2520	2973	2820
	837	493			2879	2776
	810	495			2821	2829
					2927	2799

## Sheet: Fig 3B_3C_3D_3F
3B. Cystic Index				3C. Kidney/Body weight (%)				3D. BUN (mg/dl)
WT	Pkd1-/-C3+/+	Pkd1-/-C3-/-		WT	Pkd1-/-C3+/+	Pkd1-/-C3-/-		WT	Pkd1-/-C3+/+	Pkd1-/-C3-/-
0	45	10		1.14	4.79	1.72		15.9	29.1	17.5
0	39	12		1.23	3.4	2.56		18.4	11.8	26.6
0	35	20		1.16	3.05	4.19		12.6	52.9	21.9
0	5	0		1.07	2.92	1.28		16	34.7	24.9
0	60	17		0.91	7.92	2.77		14.1	29.5	23.5
0	40	14		1.11	4.73	1.9		23.1	65.3	16.2
	35	26			3.69	3.53		18.3	48.3	16.6
	22	24			3.66	2.33		23	35.6	16.1
		16			5.16			24.7	34.8	15.3
		20						15.9		15.9
		32								13.9
		7								12.5
		25								18.5
		20								37
3F
Pkd1-/-C3+/+	Pkd1-/-C3-/-
2.38	0.27
1.23	0.14
0.88	0.09
1.69	0.16

## Sheet: Fig 4A_4B_4C_4D
4A Tnfa Fold Change						4B Ccl2 Fold Change						4C Il6 Fold Change						4D Il1b Fold Change
WT	C3+/+	Pkd1-/-C3+/+	Pkd1-/-C3-/-			WT	C3+/+	Pkd1-/-C3+/+	Pkd1-/-C3-/-			WT	C3+/+	Pkd1-/-C3+/+	Pkd1-/-C3-/-			WT	C3+/+	Pkd1-/-C3+/+	Pkd1-/-C3-/-
1.01582	1.09933	12.6644	2.0533			1.00196	1.87641	18.9522	6.16946			1.00745	0.477644	5.20512	1.63666			1.00428	0.832411	2.29788	1.84421
0.612228	3.60571	3.79059	1.09153			1.1399	1.40223	10.1764	5.37037			0.656371	1.50941	2.82184	1.571			0.55828	2.29788	1.88407	1.15091
0.951715	0.867296	10.2685	1.09153			0.990428	1.61998	8.01389	5.54299			0.92396	0.497891	3.50928	1.51646			0.910798	1.00824	1.59349	0.634965
	0.984031	9.76055	2.32135				0.467817	14.698	4.56741				0.331272	4.01872	1.62692				1.20451	2.61934	1.35781
	1.2097	16.2584	0.514529				1.02936	15.9646	0.626402				0.931101	2.30809	2.07933				1.69276	3.40671	0.200984
		4.14142	0.742873					7.26015	2.6721					3.38417	1.24973					3.62636	0.568462
		4.01455						5.66951						3.6374						2.41711
																				2.07731

## Sheet: Fig 5B_5C_5D_5E_5F_5G
5B. F4/80 MFI			5C. Cd11b			5D. Cd11c			5E. Cd8			5F. Cd4			5G. Foxp3
Pkd1-/-C3+/+	Pkd1-/-C3-/-		Pkd1-/-C3+/+	Pkd1-/-C3-/-		Pkd1-/-C3+/+	Pkd1-/-C3-/-		Pkd1-/-C3+/+	Pkd1-/-C3-/-		Pkd1-/-C3+/+	Pkd1-/-C3-/-		Pkd1-/-C3+/+	Pkd1-/-C3-/-
947.103	690.146		0.084101	0.072206		0.218952	0.128843		0.765915	0.34996		0.199	0.256288		0.201597	0.290086
979.909	602.212		1.65092	0.063737		1.26023	0.164788		0.692678	0.153388		1.38112	0.185673		1.30094	0.187447
961.01	822.688		1.42728	0.157483		0.577817	0.294979		0.574452	0.236557		1.34335	0.281428		1.47381	0.158719
911.423	672.203		2.05376	0.068713		1.61181	0.188036		1.17304	0.239186		2.17474	0.112325		2.57496	0.056037
999.242	772.216		0.402397	0.091983		1.36881	0.232893		0.797285	0.231407		0.46692	0.117003		0.314839	0.051809
923.66	911.397		0.381542			0.71771	0.081558		1.59457	0.161596		0.362898	0.068089		0.446685	0.043156
952.525	752.303					1.24466			1.40206			1.07197			0.687169
1045.95	729.65
956.645	813.366
1010.13	1052.42
896.724	634.35
878.798	782.718
883.157	639.272
875.815	592.047
	874.056
	797.517
	718.914
	634.052
	778.157
	620.505
	887.359
	966.159
	796.647
	729.906
	786.217
	958.6
	955.164
	899.873
	717.026
	762.427
	616.044
	632.529
	898.244
	925.093
	1136.27
	842.534
	1266.36
	737.323
	496.889
	1068.03
	1061.11

## Sheet: Fig 6A_6B_6C
6A. C5a quantification				6B. Cell proliferation								6C. Cell proliferation
WT	Pkd1KO			WT	WT+C3aRA	WT+C5aRA	Pkd1KO	Pkd1KO+C3aRA	Pkd1KO+C5aRA			WT	Pkd1KO	Pkd1KO/VEAVP-Daf
0.0168154	0.0374769			119.84	132.623	103.862	150.628	150.628	130.544			215.654	273.673	204.613
0.0139246	0.0341538			124.634	129.427	100.666	145.607	147.28	118.829			229.932	263.215	217.913
				132.623	132.623	107.057	150.628	164.017	128.87			227.472	281.166	264.234
				126.232	148.602	107.057	145.607	147.28	132.218			250.684	253.695	246.528
				134.221	156.591	110.253	152.301	137.238	143.933			258.503	315.262	247.185
				142.21	142.21	111.851	152.301	192.469				241.927	284.644	235.119
												251.429	259.989	241.931
												242.582	236.649	257.505

## Sheet: Fig 7B_7D_7E
7B. DAF MFI Flow Cytometry						7D. DAF MFI in VEAVY/PC1-CTT IF						7E. Cell proliferation
WT	Pkd1KO	WT PC1-CTT	Pkd1KOPC1-CTT			WT	Pkd1KO	WT + PC1-CTT	Pkd1KO+ PC1-CTT			WT	Pkd1KO	WT + PC1-CTT	Pkd1KO+ PC1-CTT
633	599	543	670			54.4498	13.0027	102.37	114.052			287.097	388.333	291.935	377.049
634	615	556	594			105.241	23.0335	84.2763	127.471			336.066	454.237	391.525	374.193
580	475	549	648			108.653	46.2709	77.4309	127.282			327.273	536.508	401.695	372.581
606	528	629	630			86.2759	28.2886	90.2536	112.382			335.714	495.385	427.419	406.25
604	480	596	642			54.1514	43.4143	73.17	119.669			382.353	529.231	434.921	385.938
633	546		595			157.824	40.2418	122.108	91.8551			336	424.638	341.176	366.667
						57.3459	33.2539	97.9417	89.6867
						62.1058	42.9133	107.49	95.5316
						133.967	35.2532	99.7889	96.2965
						171.25	39.3645	87.2117	99.9189
						95.8108	36.055	74.5667	89.2464
						112.919	38.8805	73.9168	85.3431
						69.5521	72.9159	69.2678	88.4478
						73.1271	73.4923	99.8863
						177.533	57.5068
						90	72.2991
						148.89	52.5224
						62.6667	65.8793
						81.4604	30.1921
						113.606	8.422
						105.56	18.6486
						59.8717	49.9484
						47.8272	19.6313
						191.665	46.8654
						55.7141	24.4354
						54.8528	26.9226
						144.615	37.9012
						151.25	28.5418
						77.5701	25.4962
						121.895	31.8439
						75.5722	34.3398

## Sheet: Supplemental Fig 1C
Supplemental Figure 1C. DAF MFI
WT	Pkd1KO	WT/VIN16-DAF Dox 24h	WT/VIN16-DAF Dox 48h	Pkd1KO/VIN16-DAF Dox 24h	Pkd1KO/VIN16-DAF Dox 48h
716	346	11166	9675	7205	7187
842	301	8635	9715	6854	6841
823	340	10001	9345	8062	5022
